# Supplementary material for: Wide-Range Humidity–Temperature Hybrid Flexible Sensor Based on Strontium Titanate and Poly 3,4 Ethylenedioxythiophene Polystyrene Sulfonate for Wearable 3D-Printed Mask Applications
Source: Sensors (Basel). 2022 Dec 30;23(1):401. doi: 10.3390/s23010401 (PMC9823765; doi:10.3390/s23010401)
Supplement: Supplementary file 1 [file sensors-23-00401-s001.zip]

Archive with 1 entries (1 files):
- sensors-1855693-supplementary.pdf
